# Supplementary material for: Neural Oscillatory and Network Signatures of Age-Related Cognitive Decline Under Motor-Cognitive Dual-Task Conditions
Source: Brain Sci. 2026 Mar 21;16(3):335. doi: 10.3390/brainsci16030335 (PMC13024022; doi:10.3390/brainsci16030335)
Supplement: Supplementary file 1 [file brainsci-16-00335-s001.zip]

Archive with 7 entries (7 files):
- Supplemental Materials_FigureS1.pdf
- Supplemental Materials_TableS1.pdf
- Supplemental Materials_TableS2.pdf
- Supplemental Materials_TableS3.pdf
- Supplemental Materials_TableS4.pdf
- Wpli_compute.m
- Supplemental Materials_TableS5.pdf
