# Supplementary material for: Neural Oscillatory and Network Signatures of Age-Related Cognitive Decline Under Motor-Cognitive Dual-Task Conditions
Source: Brain Sci. 2026 Mar 21;16(3):335. doi: 10.3390/brainsci16030335 (PMC13024022; doi:10.3390/brainsci16030335)
Supplement: Supplementary file 1 [file brainsci-16-00335-s001.zip › Wpli_compute.m]

%% delta频段
% ============== 全局参数设置 ==============
clear all; clc;eeglab nogui;
prefix = 'YST2';  % 组别标识
% ============== 手动设置参数 ==============
% 输入输出路径设置
Data_Dir = 'F:\20250904-偏侧化指标的计算\青年单任务\open2\16脑区set文件';  % 原始数据路径
Output_Dir ='F:\20250904-偏侧化指标的计算\青年单任务\open2\wpli计算' ; % 结果保存路径
% 创建输出文件夹
if ~exist(Output_Dir, 'dir')
    mkdir(Output_Dir);
end
% 频段参数设置
band = [0.5 4];       % 频带范围[低频上限, 高频下限]，单位Hz（示例为α波段）
bandname = '01delta';  % 频段名称（用于结果文件命名）

% 获取EEG数据路径中包含的set文件
Dir_Data = dir(fullfile(Data_Dir,'*.set')); 
FileNames = {Dir_Data.name};

%============== 核心计算 ==============
% Weighted Phase Lag Index
for subj = 1:numel(FileNames)
    EEG = pop_loadset('filename',FileNames{1,subj},'filepath',Data_Dir);
    EEG = eeg_checkset( EEG );
    eeg_filtered = eegfilt(reshape(EEG.data, [size(EEG.data,1) size(EEG.data,2)*size(EEG.data,3)]),...
                   EEG.srate,band(1,1),band(1,2),0,3*fix(EEG.srate/band(1,1)),0,'fir1',0); 
    
    for channels = 1:size(EEG.data,1)
        band_hilbert(channels,:) = hilbert(eeg_filtered(channels,:)); % 对该被试每个通道的信号进行hilbert变换，得到解析信号（a + b*i）；计算wPLI不需要提取相位
    end 
    perc10w =  floor(size(band_hilbert,2)*0.1);
    band_hilbert = band_hilbert(:,perc10w+1:end-perc10w);
    epoch_num = floor(size(band_hilbert,2)/size(EEG.data,2));
    band_hilbert = band_hilbert(:,1:epoch_num*size(EEG.data,2));
    band_hilbert = reshape(band_hilbert,[size(EEG.data,1) size(EEG.data,2) epoch_num]); 
    
    for x = 1:size(band_hilbert,1)
         for y = 1:size(band_hilbert,1)
             for epochs = 1:size(band_hilbert,3)
                 x_hilbert = band_hilbert(x,:,epochs);
                 y_hilbert = band_hilbert(y,:,epochs);
                 crossspec = x_hilbert.* conj(y_hilbert); % 交叉谱
                 crossspec_imag = imag(crossspec); % 交叉谱的虚部
                 sub_wpli(x,y,epochs) = abs(mean(crossspec_imag))/mean(abs(crossspec_imag)); % 计算某个被试某个电极对在某个分段的wPLI
             end
         end
    end
    wpli(:,:,subj) = mean(sub_wpli,3); 
    clear band_hilbert sub_wpli
end
wpli(isnan(wpli)) = 0;% 因为对角线上的wpli数值为nan，故进行这个操作
save(strcat(Output_Dir,'\',prefix,'_',bandname,'_wpli.mat'),'wpli');  %组别_频段_wpli.mat
disp('============== delta频段处理结束 ==============');
%% theta频段
% ============== 手动设置参数 ==============
% 频段参数设置
band = [4 8];       % 频带范围[低频上限, 高频下限]，单位Hz（示例为α波段）
bandname = '02theta';  % 频段名称（用于结果文件命名）
% 获取EEG数据路径中包含的set文件
Dir_Data = dir(fullfile(Data_Dir,'*.set')); 
FileNames = {Dir_Data.name};

%============== 核心计算 ==============
% Weighted Phase Lag Index
for subj = 1:numel(FileNames)
    EEG = pop_loadset('filename',FileNames{1,subj},'filepath',Data_Dir);
    EEG = eeg_checkset( EEG );
    eeg_filtered = eegfilt(reshape(EEG.data, [size(EEG.data,1) size(EEG.data,2)*size(EEG.data,3)]),...
                   EEG.srate,band(1,1),band(1,2),0,3*fix(EEG.srate/band(1,1)),0,'fir1',0); 
    
    for channels = 1:size(EEG.data,1)
        band_hilbert(channels,:) = hilbert(eeg_filtered(channels,:)); % 对该被试每个通道的信号进行hilbert变换，得到解析信号（a + b*i）；计算wPLI不需要提取相位
    end 
    perc10w =  floor(size(band_hilbert,2)*0.1);
    band_hilbert = band_hilbert(:,perc10w+1:end-perc10w);
    epoch_num = floor(size(band_hilbert,2)/size(EEG.data,2));
    band_hilbert = band_hilbert(:,1:epoch_num*size(EEG.data,2));
    band_hilbert = reshape(band_hilbert,[size(EEG.data,1) size(EEG.data,2) epoch_num]); 
    
    for x = 1:size(band_hilbert,1)
         for y = 1:size(band_hilbert,1)
             for epochs = 1:size(band_hilbert,3)
                 x_hilbert = band_hilbert(x,:,epochs);
                 y_hilbert = band_hilbert(y,:,epochs);
                 crossspec = x_hilbert.* conj(y_hilbert); % 交叉谱
                 crossspec_imag = imag(crossspec); % 交叉谱的虚部
                 sub_wpli(x,y,epochs) = abs(mean(crossspec_imag))/mean(abs(crossspec_imag)); % 计算某个被试某个电极对在某个分段的wPLI
             end
         end
    end
    wpli(:,:,subj) = mean(sub_wpli,3); 
    clear band_hilbert sub_wpli
end
wpli(isnan(wpli)) = 0;% 因为对角线上的wpli数值为nan，故进行这个操作
save(strcat(Output_Dir,'\',prefix,'_',bandname,'_wpli.mat'),'wpli');  %组别_频段_wpli.mat
disp('============== theta频段处理结束 ==============');
%% alpha频段
% ============== 手动设置参数 ==============
% 频段参数设置
band = [8 12];       % 频带范围[低频上限, 高频下限]，单位Hz（示例为α波段）
bandname = '03alpha';  % 频段名称（用于结果文件命名）

% 获取EEG数据路径中包含的set文件
Dir_Data = dir(fullfile(Data_Dir,'*.set')); 
FileNames = {Dir_Data.name};

%============== 核心计算 ==============
% Weighted Phase Lag Index
for subj = 1:numel(FileNames)
    EEG = pop_loadset('filename',FileNames{1,subj},'filepath',Data_Dir);
    EEG = eeg_checkset( EEG );
    eeg_filtered = eegfilt(reshape(EEG.data, [size(EEG.data,1) size(EEG.data,2)*size(EEG.data,3)]),...
                   EEG.srate,band(1,1),band(1,2),0,3*fix(EEG.srate/band(1,1)),0,'fir1',0); 
    
    for channels = 1:size(EEG.data,1)
        band_hilbert(channels,:) = hilbert(eeg_filtered(channels,:)); % 对该被试每个通道的信号进行hilbert变换，得到解析信号（a + b*i）；计算wPLI不需要提取相位
    end 
    perc10w =  floor(size(band_hilbert,2)*0.1);
    band_hilbert = band_hilbert(:,perc10w+1:end-perc10w);
    epoch_num = floor(size(band_hilbert,2)/size(EEG.data,2));
    band_hilbert = band_hilbert(:,1:epoch_num*size(EEG.data,2));
    band_hilbert = reshape(band_hilbert,[size(EEG.data,1) size(EEG.data,2) epoch_num]); 
    
    for x = 1:size(band_hilbert,1)
         for y = 1:size(band_hilbert,1)
             for epochs = 1:size(band_hilbert,3)
                 x_hilbert = band_hilbert(x,:,epochs);
                 y_hilbert = band_hilbert(y,:,epochs);
                 crossspec = x_hilbert.* conj(y_hilbert); % 交叉谱
                 crossspec_imag = imag(crossspec); % 交叉谱的虚部
                 sub_wpli(x,y,epochs) = abs(mean(crossspec_imag))/mean(abs(crossspec_imag)); % 计算某个被试某个电极对在某个分段的wPLI
             end
         end
    end
    wpli(:,:,subj) = mean(sub_wpli,3); 
    clear band_hilbert sub_wpli
end
wpli(isnan(wpli)) = 0;% 因为对角线上的wpli数值为nan，故进行这个操作
save(strcat(Output_Dir,'\',prefix,'_',bandname,'_wpli.mat'),'wpli');  %组别_频段_wpli.mat
disp('============== alpha频段处理结束 ==============');
%% beta频段
% ============== 手动设置参数 ==============
% 频段参数设置
band = [12 30];       % 频带范围[低频上限, 高频下限]，单位Hz（示例为α波段）
bandname = '04beta';  % 频段名称（用于结果文件命名）

% 获取EEG数据路径中包含的set文件
Dir_Data = dir(fullfile(Data_Dir,'*.set')); 
FileNames = {Dir_Data.name};

%============== 核心计算 ==============
% Weighted Phase Lag Index
for subj = 1:numel(FileNames)
    EEG = pop_loadset('filename',FileNames{1,subj},'filepath',Data_Dir);
    EEG = eeg_checkset( EEG );
    eeg_filtered = eegfilt(reshape(EEG.data, [size(EEG.data,1) size(EEG.data,2)*size(EEG.data,3)]),...
                   EEG.srate,band(1,1),band(1,2),0,3*fix(EEG.srate/band(1,1)),0,'fir1',0); 
    
    for channels = 1:size(EEG.data,1)
        band_hilbert(channels,:) = hilbert(eeg_filtered(channels,:)); % 对该被试每个通道的信号进行hilbert变换，得到解析信号（a + b*i）；计算wPLI不需要提取相位
    end 
    perc10w =  floor(size(band_hilbert,2)*0.1);
    band_hilbert = band_hilbert(:,perc10w+1:end-perc10w);
    epoch_num = floor(size(band_hilbert,2)/size(EEG.data,2));
    band_hilbert = band_hilbert(:,1:epoch_num*size(EEG.data,2));
    band_hilbert = reshape(band_hilbert,[size(EEG.data,1) size(EEG.data,2) epoch_num]); 
    
    for x = 1:size(band_hilbert,1)
         for y = 1:size(band_hilbert,1)
             for epochs = 1:size(band_hilbert,3)
                 x_hilbert = band_hilbert(x,:,epochs);
                 y_hilbert = band_hilbert(y,:,epochs);
                 crossspec = x_hilbert.* conj(y_hilbert); % 交叉谱
                 crossspec_imag = imag(crossspec); % 交叉谱的虚部
                 sub_wpli(x,y,epochs) = abs(mean(crossspec_imag))/mean(abs(crossspec_imag)); % 计算某个被试某个电极对在某个分段的wPLI
             end
         end
    end
    wpli(:,:,subj) = mean(sub_wpli,3); 
    clear band_hilbert sub_wpli
end
wpli(isnan(wpli)) = 0;% 因为对角线上的wpli数值为nan，故进行这个操作
save(strcat(Output_Dir,'\',prefix,'_',bandname,'_wpli.mat'),'wpli');  %组别_频段_wpli.mat
disp('============== beta频段处理结束 ==============');
%% gamma频段
% ============== 手动设置参数 ==============
% 频段参数设置
band = [30 45];       % 频带范围[低频上限, 高频下限]，单位Hz（示例为α波段）
bandname = '05gamma';  % 频段名称（用于结果文件命名）

% 获取EEG数据路径中包含的set文件
Dir_Data = dir(fullfile(Data_Dir,'*.set')); 
FileNames = {Dir_Data.name};
%============== 核心计算 ==============
% Weighted Phase Lag Index
for subj = 1:numel(FileNames)
    EEG = pop_loadset('filename',FileNames{1,subj},'filepath',Data_Dir);
    EEG = eeg_checkset( EEG );
    eeg_filtered = eegfilt(reshape(EEG.data, [size(EEG.data,1) size(EEG.data,2)*size(EEG.data,3)]),...
                   EEG.srate,band(1,1),band(1,2),0,3*fix(EEG.srate/band(1,1)),0,'fir1',0); 
    
    for channels = 1:size(EEG.data,1)
        band_hilbert(channels,:) = hilbert(eeg_filtered(channels,:)); % 对该被试每个通道的信号进行hilbert变换，得到解析信号（a + b*i）；计算wPLI不需要提取相位
    end 
    perc10w =  floor(size(band_hilbert,2)*0.1);
    band_hilbert = band_hilbert(:,perc10w+1:end-perc10w);
    epoch_num = floor(size(band_hilbert,2)/size(EEG.data,2));
    band_hilbert = band_hilbert(:,1:epoch_num*size(EEG.data,2));
    band_hilbert = reshape(band_hilbert,[size(EEG.data,1) size(EEG.data,2) epoch_num]); 
    
    for x = 1:size(band_hilbert,1)
         for y = 1:size(band_hilbert,1)
             for epochs = 1:size(band_hilbert,3)
                 x_hilbert = band_hilbert(x,:,epochs);
                 y_hilbert = band_hilbert(y,:,epochs);
                 crossspec = x_hilbert.* conj(y_hilbert); % 交叉谱
                 crossspec_imag = imag(crossspec); % 交叉谱的虚部
                 sub_wpli(x,y,epochs) = abs(mean(crossspec_imag))/mean(abs(crossspec_imag)); % 计算某个被试某个电极对在某个分段的wPLI
             end
         end
    end
    wpli(:,:,subj) = mean(sub_wpli,3); 
    clear band_hilbert sub_wpli
end
wpli(isnan(wpli)) = 0;% 因为对角线上的wpli数值为nan，故进行这个操作
save(strcat(Output_Dir,'\',prefix,'_',bandname,'_wpli.mat'),'wpli');  %组别_频段_wpli.mat
disp('============== gamma频段处理结束 ==============');
disp('                                              ');
disp('============== 【所有频段】均处理结束 ==============');
disp('                                              ');
disp('============== 请整理各频段数据整体保存 ==============');
